# Supplementary material for: Heterogeneous response and progression patterns reveal phenotypic heterogeneity of tyrosine kinase inhibitor response in metastatic renal cell carcinoma
Source: BMC Med. 2016 Nov 14;14:185. doi: 10.1186/s12916-016-0729-9 (PMC5108081; doi:10.1186/s12916-016-0729-9)
Supplement: Additional file 1: Table S1. — Patient details and lesion measurements: lesion measurement for all scans included in analysis. (XLSX 57 kb) [file 12916_2016_729_MOESM1_ESM.xlsx]

## Sheet: Table S1
Patient 1	Date of Scan	2010-07-08	2010-09-29	2010-12-13	2011-02-09	2011-05-03	2011-06-21	2011-09-20	Best Response	Response at Progression
	lung nodule 1 [mm]	18	18	21	17	14	18	19	RL	PL
	lung nodule 2 [mm]	22	22	25	21	20	23	22	SL	SL
	R hilar node [mm]	13	13	21	19	17	18	18	SL	SL
	subcarinal node 1 [mm]							27	/	NL
	pretracheal node [mm]							24	/	NL
	subcarinal node 2 [mm]							14	/	NL
	liver lesion [mm]							43	/	NL
			Day	0	58	141	190	281	300
			lung nodule 1 (%)	100	80.9524	66.6667	85.7143	90.4762
			lung nodule 2 (%)	100	84	80	92	88
			R hilar node (%)	100	90.4762	80.9524	85.7143	85.7143
			subcarinal node 1 (%)				0	100
			pretracheal node (%)				0	100
			subcarinal node 2 (%)				0	100
			liver lesion (%)				0	100
Patient 2	Date of Scan	2010-07-21	2010-09-03	2010-10-12	2011-01-05	2011-04-01	2011-06-23	Best Response	Response at Progression
	lung nodule 1 [mm]	16	12	10	8	9	4	RL	RL
	lung nodule 2 [mm]	28	20	16	11	5	8	RL	PL
	paratracheal node 1 [mm]				17	16	16	SL	SL
	subcarinal node [mm]				15	18	19	PL	PL
	paratracheal node 2 [mm]						18	/	NL
				Day	0	86	169
				lung nodule 1 (%)	100	112.5	50
				lung nodule 2 (%)	100	45.4545	72.7273
				paratracheal node 1 (%)	100	94.1176	94.1176
				subcarinal node (%)	100	120	126.667
				paratracheal node 2 (%)		0	100
					70	70	70
Patient 3	Date of Scan	2010-09-16	2010-10-28	2010-12-10	2011-02-08	2011-05-03	2011-08-31	2011-12-05	2012-02-17	2012-05-15	2012-09-18	Best Response	Response at Progression
	pleural lesion 1 [mm]	69	51	48	45	41	40	38	39	35	38	RL	RL
	pleural lesion 2 [mm]	66	55	57	52	52	52	47	49	48	58	SL	PL
	nephrectomy bed lesion [mm]										39	/	NL
	Day	0	42	85	145	229	349	445	519	607	733	740
	pleural lesion 1 (%)	100	73.913	69.5652	65.2174	59.4203	57.971	55.0725	56.5217	50.7246	55.0725
	pleural lesion 2 (%)	100	83.3333	86.3636	78.7879	78.7879	78.7879	71.2121	74.2424	72.7273	87.8788
	nephrectomy bed lesion (%)									0	100
		70	70	70	70	70	70	70	70	70	70	70
Patient 4	Date of scan	2011-06-03	2011-08-11	Best Response	Response at Progression
	lung nodule 1 [mm]	15	21	PL	PL
	lung nodule 2 [mm]	16	19	SL	SL
	L supraclavicular node [mm]	26	48	PL	PL
	subcarinal node [mm]	24	61	PL	PL
	R adrenal lesion [mm]	37	52	PL	PL
	R suprarenal lesion 1 [mm]	23	37	PL	PL
	R suprarenal lesion 2 [mm]	57	71	PL	PL
	L hilar node [mm]		22	/	NL
	lung nodule 3 [mm]		12	/	NL
	lung nodule 4 [mm]		13	/	NL
	R paratracheal node [mm]		15	/	NL
	Day	0	69	70
	lung nodule 1 (%)	100	140
	lung nodule 2 (%)	100	118.75
	L supraclavicular node (%)	100	184.615
	subcarinal node (%)	100	254.167
	R adrenal lesion (%)	100	140.541
	R suprarenal lesion 1 (%)	100	160.87
	R suprarenal lesion 2 (%)	100	124.561			120	120	120	120	120	120	120
	L hilar node (%)	0	100
	lung nodule 3 (%)	0	100
	lung nodule 4 (%)	0	100
	R paratracheal node (%)	0	100
Patient 5	Date of Scan	2012-01-13	2012-02-28	2012-03-29	2012-06-11	2012-07-26	2012-10-17	2013-01-14	2013-03-19	Best Response	Response at Progression
	R paratracheal node [mm]	15	12	13	11	11	11	11	13	SL	SL
	subcarinal node [mm]	24	23	23	25	26	26	24	25	SL	SL
	L hilar node [mm]	18	14	14	13	12	12	11	15	RL	PL
	R hilar node [mm]	17	15	13	13	16	18	14	15	SL	SL
	extracalvarial soft tissue lesion [mm]								14	/	NL
	Day	0	46	76	150	195	278	367	431	440
	R paratracheal node (%)	100	80	86.6667	73.3333	73.3333	73.3333	73.3333	86.6667
	subcarinal node (%)	100	95.8333	95.8333	104.167	108.333	108.333	100	104.167
	L hilar node (%)	100	77.7778	77.7778	72.2222	66.6667	66.6667	61.1111	83.3333
	R hilar node (%)	100	88.2353	76.4706	76.4706	94.1176	105.882	82.3529	88.2353
	extracalvarial soft tissue lesion (%)							0	100
		70	70	70	70	70	70	70	70	70
Patient 6	Date of Scan	2012-02-01	2012-03-22	2012-05-08	Best Response	Response at Progression
	L supraclavicular node	20	14	9	RL	RL
	R hilar node	15	14	8	RL	RL
	subcarinal node	15	14	17	SL	PL
	R adrenal lesion	43	44	46	SL	SL
	L adrenal lesion	30	15	20	RL	PL
	portal node	28	26	19	RL	RL
	L para-aortic node	15	13	10	RL	RL
	L common iliac artery node	15	15	14	SL	SL
	mesenteric node 1	17	14	15	SL	SL
	mesenteric node 2	15	15	21	SL	PL
	subcutaneous soft tissue lesion			22	/	NL
	R erector spinae lesion			16	/	NL
	Day	0	50	97	100
	L supraclavicular node	100	70	45
	R hilar node	100	93.3333	53.3333
	subcarinal node	100	93.3333	113.333
	R adrenal lesion	100	102.326	106.977
	L adrenal lesion	100	50	66.6667
	portal node	100	92.8571	67.8571
	L para-aortic node	100	86.6667	66.6667
	L common iliac artery node	100	100	93.3333
	mesenteric node 1	100	82.3529	88.2353
	mesenteric node 2	100	100	140
	subcutaneous soft tissue lesion		0	100
	R erector spinae lesion		0	100
		70	70	70	70
Patient 7	Date of Scan	2012-01-30	2012-03-20	Best Response	Response at Progression
	omental cake [mm]	77	78	SL	SL
	falciform ligament deposit [mm]	14	57	PL	PL
	R para-aortic node 1 [mm]	19	33	PL	PL
	R para-aortic node 2 [mm]	22	22	SL	SL
	R coeliac node [mm]	16	19	SL	SL
	L coeliac node [mm]	18	19	SL	SL
	R supraclavicular node [mm]	16	15	SL	SL
	paratracheal node [mm]	15	12	SL	SL
	subcarinal node [mm]	28	35	PL	PL
	lung nodule [mm]	11	12	SL	SL
	liver lesion [mm]		25	/	NL
	serosal invasion of hepatic flexure [mm]		50	/	NL
	Day	0	50
	omental cake (%)	100	101.299
	falciform ligament deposit (%)	100	407.143
	R para-aortic node 1 (%)	100	173.684
	R para-aortic node 2 (%)	100	100
	R coeliac node (%)	100	118.75
	L coeliac node (%)	100	105.556
	R supraclavicular node (%)	100	93.75
	paratracheal node (%)	100	80
	subcarinal node (%)	100	125
	lung nodule (%)	100	109.091
	liver lesion (%)	0	100
	serosal invasion of hepatic flexure (%)	0	100
		70	70
		120	120
Patient 8	Date of Scan	2012-02-24	2012-04-02	2012-05-01	2012-07-04	2012-09-04	Best Response	Response at Progression
	L hilar node [mm]	31	25	25	25	17	RL	RL
	R hilar node [mm]	20	11	10	8	0	RL	RL
	para-oesophageal node [mm]					16	/	NL
	Day	0	38	67	131	193	200
	L hilar node (%)	100	80.6452	80.6452	80.6452	54.8387
	R hilar node (%)	100	55	50	40	0
	para-oesophageal node (%)				0	100
		70	70	70	70	70	70
		120	120	120	120	120	120
Patient 9	Date of Scan	2008-05-19	2008-06-24	2008-09-25	Best Response	Response at Progression
	liver lesion 1 [mm]	76	69	55	SL	SL
	liver lesion 2 [mm]	84	97	78	SL	SL
	L chest wall lesion [mm]	84	98	84	SL	SL
	lung nodule 1 [mm]			11	/	NL
	lung nodule 2 [mm]			8	/	NL
	Day	0	36	129	140
	liver lesion 1 (%)	100	90.7895	72.3684
	liver lesion 2 (%)	100	115.476	92.8571
	L chest wall lesion (%)	100	116.667	100
	lung nodule 1 (%)		0	100
	lung nodule 2 (%)		0	100
		70	70	70	70
		120	120	120	120
Patient 10	Date of Scan	2008-09-26	2008-10-27	2009-01-19	2009-05-06	2009-08-04	2009-11-05	2010-01-12	2010-05-04	Best Response	Response at Progression
	aortocaval node 1 [mm]	20	18	9	5	6	5	5	4	RL	RL
	aortocaval node 2 [mm]	17	15	7	7	8	8	5	4	RL	RL
	lung nodule 1 [mm]								10	/	NL
	lung nodule 2 [mm]								3	/	NL
	nephrectomy bed lesion 1 [mm]								23	/	NL
	nephrectomy bed lesion 2 [mm]								18	/	NL
	R psoas lesion [mm]								10	/	NL
	Day	0	31	115	222	312	405	473	585	600
	aortocaval node 1 (%)	100	90	45	25	30	25	25	20
	aortocaval node 2 (%)	100	88.2353	41.1765	41.1765	47.0588	47.0588	29.4118	23.5294
	lung nodule 1 (%)							0	100
	lung nodule 2 (%)							0	100
	nephrectomy bed lesion 1 (%)							0	100
	nephrectomy bed lesion 2 (%)							0	100
	R psoas lesion (%)							0	100
		70	70	70	70	70	70	70	70	70
Patient 11	Date of Scan	2008-10-16	2008-11-20	2009-02-13	Best Response	Response at Progression
	R hilar node 1 [mm]	15	14	19	SL	PL
	lung nodule 1 [mm]	20	13	15	RL	SL
	lung nodule 2 [mm]	20	13	6	RL	RL
	L adrenal lesion [mm]	59	54	81	SL	PL
	R para-aortic node [mm]	18	15	24	SL	PL
	R pericardial lesion [mm]	23	13	51	RL	PL
	R pleural effusion			non measurable	/	NL
	R hilar node 2 [mm]			31	/	NL
	L para-aortic node [mm]			18	/	NL
	Day	0	35	120
	R hilar node 1 (%)	100	93.3333	126.667
	lung nodule 1 (%)	100	65	75
	lung nodule 2 (%)	100	65	30
	L adrenal lesion (%)	100	91.5254	137.288
	R para-aortic node (%)	100	83.3333	133.333
	R pericardial lesion (%)	100	56.5217	221.739
	R pleural effusion (%)		0	100
	R hilar node 2 (%)		0	100
	L para-aortic node (%)		0	100
		70	70	70
		120	120	120
Patient 12	Date of Scan	2008-11-20	2009-01-05	2009-03-26	2009-05-21	2009-08-18	Best Response	Response at Progression
	pre-tracheal node [mm]	22	22	19	22	25	SL	PL
	subcarinal node [mm]	21	20	22	29	32	SL	PL
	lung nodule 1 [mm]	11	15	14	15	17	PL	PL
	lung nodule 2 [mm]	12	13	13	13	12	SL	SL
	Day	0	46	126	182	271	280
	pretracheal node (%)	100	100	86.3636	100	113.636
	subcarinal node (%)	100	95.2381	104.762	138.095	152.381
	lung nodule 1 (%)	100	136.364	127.273	136.364	154.545
	lung nodule 2 (%)	100	108.333	108.333	108.333	100
		70	70	70	70	70	70
		120	120	120	120	120	120
Patient 13	Date of Scan	2009-01-30	2009-03-03	2009-06-04	2009-08-03	2009-09-15	Best Response	Response at Progression
	lung nodule 1 [mm]	24	23	21	22	27	PL	PL
	lung nodule 2 [mm]	24	23	26	35	38	SL	SL
	R common ilaic artery node [mm]					16	/	NL
	retrocaval node [mm]					48	/	NL
				Day	0	43	50
				lung nodule 1 (%)	100	122.727
				lung nodule 2 (%)	100	108.571
				R common ilaic artery node (%)	0	100
				retrocaval node (%)	0	100
					70	70	70
					120	120	120
Patient 14	Date of Scan	2009-02-02	2009-03-09	2009-08-05	2009-11-04	2009-12-14	Best Response	Response at Progression
	ilium soft tissue lesion [mm]	99	89	95	83	106	SL	PL
	L5 soft tissue lesion [mm]	41	40	40	36	40	SL	SL
	lung nodule [mm]					6	/	NL
	Day	0	35	184	275	315	320
	ilium soft tissue lesion (%)	100	89.899	95.9596	83.8384	107.071
	L5 soft tissue lesion (%)	100	97.561	97.561	87.8049	97.561
	lung nodule (%)				0	100
		70	70	70	70	70	70
		120	120	120	120	120	120
Patient 15	Date of Scan	2009-05-28	2009-07-06	Best Response	Response at Progression
	lung nodule 1 [mm]	11	9	SL	SL
	lung nodule 2 [mm]	45	34	SL	SL
	anterior mediastinal node [mm]	16	15	SL	SL
	L paracardiac node [mm]	19	18	SL	SL
	L paravertebarl mass [mm]	22	18	SL	SL
	pleural effussion		non measurable	/	NL
	Day	0	39	40
	lung nodule 1 (%)	100	81.8182
	lung nodule 2 (%)	100	75.5556
	anterior mediastinal node (%)	100	93.75
	L paracardiac node (%)	100	94.7368
	L paravertebrall mass (%)	100	81.8182
	pleural effussion (%)	0	100
		70	70	70
		120	120	120
Patient 16	Date of Scan	2009-07-24	2009-08-25	2009-11-16	2010-01-14	Best Response	Response at Progression
	L supraclavicular node [mm]	34	35	35	37	SL	SL
	superior mediastinal node [mm]	46	37	39	44	SL	SL
	L hilar node [mm]	17	12	17	18	SL	PL
	liver lesion 1 [mm]	33	26	34	45	SL	PL
	liver lesion 2 [mm]	11	8	17	19	SL	PL
	R para-aortic node [mm]	70	68	68	69	SL	SL
	L para-aortic node [mm]	82	79	79	79	SL	SL
	R retro-crural node [mm]	15	11	12	14	SL	PL
	liver lesion 3 [mm]				39	/	NL
	Day	0	32	115	174
	L supraclavicular node (%)	100	102.941	102.941	108.824
	superior mediastinal node (%)	100	80.4348	84.7826	95.6522
	L hilar node (%)	100	70.5882	100	105.882
	liver lesion 1 (%)	100	78.7879	103.03	136.364
	liver lesion 2 (%)	100	72.7273	154.545	172.727
	R para-aortic node (%)	100	97.1429	97.1429	98.5714
	L para-aortic node (%)	100	96.3415	96.3415	96.3415
	R retrocrural node (%)	100	73.3333	80	93.3333
	liver lesion 3 (%)			0	100
		70	70	70	70
		120	120	120	120
Patient 17	Date of Scan	2009-08-10	2009-11-20	2010-01-22	2010-04-14	2010-06-28	2010-10-05	Best Response	Response at Progression
	L paravertebral mass [mm]	24	13	14	25	27	23	PL	PL
	pleural lesion [mm]	67	17	51	42	34	46	RL	PL
	R rib soft tissue lesion [mm]	77	75	65	27	24	26	RL	RL
	R adrenal lesion [mm]	36	23	26	26	31	32	SL	PL
	liver lesion 1 [mm]						6	/	NL
	liver lesion 2 [mm]						5	/	NL
			Day	0	82	157	256	260
			L paravertebral mass (%)	100	178.571	192.857	164.286
			pleural lesion (%)	100	82.3529	66.6667	90.1961
			R rib soft tissue lesion (%)	100	41.5385	36.9231	40
			R adrenal lesion (%)	100	100	119.231	123.077
			liver lesion 1 (%)			0	100
			liver lesion 2 (%)			0	100
				70	70	70	70
Patient 18
	Date of Scan	2009-09-15	2009-10-23	2009-11-30	2010-02-01	2010-04-19	2010-06-30	2010-09-03	Best Response	Response at Progression
	lung nodule 1 [mm]	17	14	20	18	21	18	15	SL	SL
	lung nodule 2 [mm]	12	10	12	12	15	17	16	PL	PL
	R hilar node [mm]	0	0	0	18	21	24	29	SL	PL
	retrocaval node [mm]							20	/	NL
	subcarinal node [mm]							18	/	NL
				Day	0	77	149	214	220
				lung nodule 1 (%)	100	116.667	100	83.3333
				lung nodule 2 (%)	100	125	141.667	133.333
				R hilar node (%)	100	116.667	133.333	161.111
				retrocaval node (%)			0	100
				subcarinal node (%)			0	100
					70	70	70	70	70
					120	120	120	120	120
Patient 19	Date of Scan	2009-11-19	2009-12-22	2010-03-25	Best Response	Response at Progression
	lung nodule 1 [mm]	29	28	30	SL	SL
	lung nodule 2 [mm]	34	29	39	SL	PL
	aortopulmonary node [mm]	32	30	33	SL	SL
	subcarinal node [mm]	20	19	14	RL	RL
	para-aortic node [mm]			16	/	NL
	Day	0	33	93	100
	lung nodule 1 (%)	100	96.5517	103.448
	lung nodule 2 (%)	100	85.2941	114.706
	aortopulmonary node (%)	100	93.75	103.125
	subcarinal node (%)	100	95	70
	para-aortic node (%)		0	100
		70	70	70	70
Patient 20	Date of Scan	2009-12-03	2010-01-11	2010-04-06	2010-05-20	2010-08-04	Best Response	Response at Progression
	para-aortic node [mm]	16	11	8	6	5	RL	RL
	pretracheal node [mm]	23	22	18	16	15	RL	RL
	aortopulmonary node [mm]	15	11	9	7	8	RL	RL
	lung nodule 1 [mm]	17	9	7	8	8	RL	RL
	lung nodule 2 [mm]	12	9	7	9	7	RL	RL
	lung nodule 3 [mm]					7	/	NL
	lung nodule 4 [mm]					6	/	NL
	Day	0	39	124	168	244	260
	para-aortic node (%)	100	68.75	50	37.5	31.25
	pretracheal node (%)	100	95.6522	78.2609	69.5652	65.2174
	aortopulmonary node (%)	100	73.3333	60	46.6667	53.3333
	lung nodule 1 (%)	100	52.9412	41.1765	47.0588	47.0588
	lung nodule 2 (%)	100	75	58.3333	75	58.3333
	lung nodule 3 (%)				0	100
	lung nodule 4 (%)				0	100
		70	70	70	70	70	70
Patient 21	Date of Scan	2009-12-10	2010-01-11	2010-04-06	2010-06-10	2010-09-02	2011-01-06	2011-04-07	Best Response	Response at Progression
	lung nodule 1 [mm]	12	12	7	6	5	7	10	RL	PL
	lung nodule 2 [mm]	8	7	0	7	7	14	21	RL	PL
	L para-aortic node [mm]	17	13	8	8	8	7	6	RL	RL
	lung nodule 3 [mm]							5	/	NL
	nephrectomy bed lesion [mm]							17	/	NL
	Day	0	32	117	182	266	392	483	500
	lung nodule 1 (%)	100	100	58.3333	50	41.6667	58.3333	83.3333
	lung nodule 2 (%)	100	87.5	0	87.5	87.5	175	262.5
	L para-aortic node (%)	100	76.4706	47.0588	47.0588	47.0588	41.1765	35.2941
	lung nodule 3 (%)						0	100
	nephrectomy bed lesion (%)						0	100
		70	70	70	70	70	70	70	70
		120	120	120	120	120	120	120	120
Patient 22	Date of Scan	2010-02-04	2010-03-08	2010-06-01	Best Response	Response at Progression
	aortopulmonary node [mm]	21	12	22	RL	PL
	subcarinal node [mm]	20	19	18	SL	SL
	pleural lesion [mm]	36	29	34	SL	SL
	lung nodule 1 [mm]	22	13	17	RL	PL
	lung nodule 2 [mm]	24	17	18	SL	SL
	liver lesion 1 [mm]	33	26	33	SL	PL
	liver lesion 2 [mm]	51	50	49	SL	SL
	peritoneal deposit			23	/	NL
	R adrenal lesion			31	/	NL
	Day	0	32	117	120
	aortopulmonary node (%)	100	57.1429	104.762
	subcarinal node (%)	100	95	90
	pleural lesion (%)	100	80.5556	94.4444
	lung nodule 1 (%)	100	59.0909	77.2727
	lung nodule 2 (%)	100	70.8333	75
	liver lesion 1 (%)	100	78.7879	100
	liver lesion 2 (%)	100	98.0392	96.0784
	peritoneal deposit (%)		0	100
	R adrenal lesion (%)		0	100
		70	70	70	70
		120	120	120	120
Patient 23	Date of Scan	2008-06-12	2008-08-25	2008-10-01	2009-01-20	Best Response	Response at Progression
	pleural lesion 1 [mm]	35	32	41	47	SL	PL
	pleural lesion 2 [mm]	29	28	31	34	SL	PL
	lung nodule 1 [mm]	17	12	14	16	SL	PL
	lung nodule 2 [mm]				9	/	NL
	Day	0	74	111	222	230
	pleural lesion 1 (%)	100	91.4286	117.143	134.286
	pleural lesion 2 (%)	100	96.5517	106.897	117.241
	lung nodule 1 (%)	100	70.5882	82.3529	94.1176
	lung nodule 2 (%)			0	100
		70	70	70	70	70
		120	120	120	120	120
Patient 24	Date of Scan	2008-07-30	2008-11-12	Best Response	Response at Progression
	lung nodule [mm]	19	14	SL	SL
	mesenteric node [mm]	84	74	SL	SL
	pleural effusion		non measurable	/	NL
	Day	0	105	120
	lung nodule (%)	100	73.6842
	mesenteric node (%)	100	88.0952
	pleural effusion (%)	0	100
		70	70	70
Patient 25	Date of Scan	2008-07-31	2008-11-21	2008-12-15	2009-01-21	Best Response	Response at Progression
	liver lesion 1 [mm]	24	22	26	26	SL	SL
	liver lesion 2 [mm]	39	34	41	41	SL	PL
	vertebral soft tissue lesion [mm]	28	23	23	28	SL	PL
	L ileal soft tissue lesion [mm]	26	27	32	34	SL	PL
	Day	0	113	137	174	180	200
	liver lesion 1 (%)	100	91.6667	108.333	108.333
	liver lesion 2 (%)	100	87.1795	105.128	105.128
	vertebral soft tissue lesion (%)	100	82.1429	82.1429	100
	L ileal soft tissue lesion (%)	100	103.846	123.077	130.769
		70	70	70	70	70	70
		120	120	120	120	120	120
Patient 26	Date of Scan	2009-01-29	2009-05-12	2009-06-19	2009-07-20	2009-08-10	2010-05-18	2010-08-10	Best Response	Response at Progression
	lung nodule 1 [mm]	9	9	8	11	11	6	5	RL	RL
	lung nodule 2 [mm]	15	13	14	13	13	7	5	RL	RL
	lytic bone lesion							non measurable	/	NL
	Day	0	103	141	172	193	474	558
	lung nodule (%)	100	100	88.8889	122.222	122.222	66.6667	55.5556
	lung nodule (%)	100	86.6667	93.3333	86.6667	86.6667	46.6667	33.3333
	lytic bone lesion (%)						0	100
		70	70	70	70	70	70	70
		120	120	120	120	120	120	120
Patient 27	Date of Scan	2009-08-17	2009-10-02	Best Response	Response at Progression
	pleural lesion 1 [mm]	39	70	PL	PL
	pleural lesion 2 [mm]	27	34	PL	PL
	mediastinal node [mm]	60	68	SL	SL
	lung nodule [mm]	50	41	SL	SL
	Day	0	46	60
	pleural lesion 1 (%)	100	179.487
	pleural lesion 2 (%)	100	125.926
	mediastinal node (%)	100	113.333
	lung nodule (%)	100	82
		70	70	70
		120	120	120
